# Supplementary material for: Designing Novel Antimicrobial Agents from the Synthetic Antimicrobial Peptide (Pep-38) to Combat Antibiotic Resistance
Source: Pharmaceuticals (Basel). 2025 Jun 10;18(6):862. doi: 10.3390/ph18060862 (PMC12195976; doi:10.3390/ph18060862)
Supplement: Supplementary file 1 [file pharmaceuticals-18-00862-s001.zip]

Archive with 3 entries (3 files):
- Supplementary S2.pdf
- Supplementary S1.pdf
- Supplementary S3.pdf
